# Supplementary material for: OsMDH12: A Peroxisomal Malate Dehydrogenase Regulating Tiller Number and Salt Tolerance in Rice
Source: Plants (Basel). 2023 Oct 13;12(20):3558. doi: 10.3390/plants12203558 (PMC10610416; doi:10.3390/plants12203558)
Supplement: Supplementary file 1 [file plants-12-03558-s001.zip]

Archive with 1 entries (1 files):
- plants-2636896-supplementary.xlsx
