# Supplementary material for: OsMDH12: A Peroxisomal Malate Dehydrogenase Regulating Tiller Number and Salt Tolerance in Rice
Source: Plants (Basel). 2023 Oct 13;12(20):3558. doi: 10.3390/plants12203558 (PMC10610416; doi:10.3390/plants12203558)
Supplement: Supplementary file 1 [file plants-12-03558-s001.zip › plants-2636896-supplementary.xlsx]

## Sheet: Supplementary Table S1
Supplementary Table S1. The primers used in this study.
Primer name	Primer sequence (5'–3')	Use
Ubiquitin-F	AACCAGCTGAGGCCCAAGA	RT-qPCR
Ubiquitin-R	ACGATTGATTTAACCAGTCCATGA
OsMDH12-F	AAAAAGCAGGCTTAATGGAGGACGCAGCAGCAG	Overexpression
OsMDH12-R	AGAAAGCTGGGTATCACTTGTTGATGAAAGCGACC
OsMDH12-F	TCGTATTTCTCTTGCCGTTCC	mutant
OsMDH12-R	ACTGTGAAATCGGTACCCCG
OsTOM2-F	ACCTTCTACCCTGTCTTTGT	RT-qPCR
OsTOM2-R	CTCCACTCCTGTTTCAAGGC
TN1-F	GGCGTTGGCCTTGCTGAT	RT-qPCR
TN1-R	GTTGACGATTCCTCTCATCCTTTG
PAY1-F	GACGAGCTTGTTGATGGTCT	RT-qPCR
PAY1-R	GGGATGGAACATCTTCTGGT

## Sheet: Supplementary Table S2
Supplementary Table S2. The Co-expression analysis of OsMDH12.
Probeset1	Correlation	Probeset2 Annotaion	symbol
LOC_Os12g43630	1	LOC_Os12g43630 // malate dehydrogenase, glyoxysomal precursor, putative, expressed
LOC_Os12g43630	0.775309	LOC_Os03g15910 // transmembrane protein, putative, expressed
LOC_Os12g43630	0.771757	LOC_Os02g07160 // 4-hydroxyphenylpyruvate dioxygenase, putative, expressed
LOC_Os12g43630	0.769858	LOC_Os06g51060 // basic endochitinase 1 precursor, putative, expressed
LOC_Os12g43630	0.765344	LOC_Os10g37210 // electron transfer flavoprotein-ubiquinone oxidoreductase,mitochondrial precursor, putative, expressed
LOC_Os12g43630	0.764526	LOC_Os01g08320 // OsIAA1 - Auxin-responsive Aux/IAA gene family member, expressed	OsIAA1; OsIAA4
LOC_Os12g43630	0.761265	LOC_Os01g05540 // expressed protein
LOC_Os12g43630	0.754765	LOC_Os03g61340 // epoxide hydrolase 2, putative, expressed
LOC_Os12g43630	0.743554	LOC_Os12g08210 // expressed protein
LOC_Os12g43630	0.742255	LOC_Os01g08410 // early fruit mRNA, putative, expressed
LOC_Os12g43630	0.742213	LOC_Os04g56620 // molybdopterin biosynthesis CNX1 protein, putative, expressed	OsCNX1
LOC_Os12g43630	0.740883	LOC_Os04g40070 // GRAM domain containing protein, expressed
LOC_Os12g43630	0.73384	LOC_Os02g56440 // expressed protein
LOC_Os12g43630	0.73358	LOC_Os07g13834 // expressed protein
LOC_Os12g43630	0.728462	LOC_Os12g08210 // expressed protein
LOC_Os12g43630	0.728291	LOC_Os11g40530 // nonspecific lipid-transfer protein 2, putative, expressed
LOC_Os12g43630	0.728176	LOC_Os05g03820 // glutamate--cysteine ligase, chloroplast precursor, putative, expressed	OsECS
LOC_Os12g43630	0.725748	LOC_Os01g08950 // expressed protein
LOC_Os12g43630	0.725513	LOC_Os06g51050 // basic endochitinase 1 precursor, putative, expressed	OsPR3; OsCHI11
LOC_Os12g43630	0.722159	LOC_Os03g63870 // expressed protein
LOC_Os12g43630	0.719647	LOC_Os03g25280 // peroxidase 1 precursor, putative, expressed
LOC_Os12g43630	0.716978	LOC_Os02g13840 // citrate synthase, glyoxysomal precursor, putative, expressed
LOC_Os12g43630	0.715809	LOC_Os03g12890 // branched-chain-amino-acid aminotransferase, putative, expressed	OsBCAT2
LOC_Os12g43630	0.712278	LOC_Os12g33194 // expressed protein
LOC_Os12g43630	0.706582	LOC_Os01g07950 // OsGrx_S15.2 - glutaredoxin subgroup II, expressed	OsGRX1
LOC_Os12g43630	0.706062	LOC_Os11g33090 // amidase, putative, expressed
LOC_Os12g43630	0.705636	LOC_Os01g62610 // FK506-binding protein 4, putative, expressed
LOC_Os12g43630	0.704295	LOC_Os11g17954 // transposon protein, putative, Pong sub-class, expressed
LOC_Os12g43630	0.702649	LOC_Os05g03820 // glutamate--cysteine ligase, chloroplast precursor, putative, expressed
LOC_Os12g43630	0.700988	LOC_Os12g24084 // expressed protein
LOC_Os12g43630	0.699869	LOC_Os04g12744 // expressed protein
LOC_Os12g43630	0.696526	LOC_Os06g03660 // peroxisomal membrane protein PEX11-1, putative, expressed
LOC_Os12g43630	0.696117	LOC_Os06g41129 // expressed protein
LOC_Os12g43630	0.696033	LOC_Os01g07950 // OsGrx_S15.2 - glutaredoxin subgroup II, expressed
LOC_Os12g43630	0.695312	LOC_Os05g03820 // glutamate--cysteine ligase, chloroplast precursor, putative, expressed
LOC_Os12g43630	0.693978	LOC_Os02g38900 // nucleotide-binding protein 1, putative, expressed
LOC_Os12g43630	0.69205	LOC_Os11g04030 // major facilitator superfamily antiporter, putative, expressed	OsTOM2
LOC_Os12g43630	0.69017	LOC_Os02g30600 // conserved hypothetical protein
LOC_Os12g43630	0.689608	LOC_Os01g27570 // hypothetical protein
LOC_Os12g43630	0.689488	LOC_Os03g43750 // retrotransposon, putative, centromere-specific, expressed
LOC_Os12g43630	0.688937	LOC_Os01g56430 // copper transporter 1, putative, expressed	COPT2
LOC_Os12g43630	0.688856	LOC_Os06g01360 // homogentisate 1,2-dioxygenase, putative, expressed
LOC_Os12g43630	0.68767	LOC_Os03g61920 // electron transfer flavoprotein alpha-subunit, mitochondrial precursor, putative, expressed
LOC_Os12g43630	0.686797	LOC_Os02g53384 // expressed protein
LOC_Os12g43630	0.686144	LOC_Os09g31478 // auxin hydrogen symporter, putative, expressed
LOC_Os12g43630	0.685718	LOC_Os04g32620 // DNA binding protein, putative, expressed	OsRap2.6; OsERF101
LOC_Os12g43630	0.685543	LOC_Os03g18880 // retrotransposon protein, putative, unclassified, expressed
LOC_Os12g43630	0.685197	LOC_Os07g26100 // expressed protein
LOC_Os12g43630	0.684819	LOC_Os09g25139 // expressed protein
LOC_Os12g43630	0.684762	LOC_Os06g51524 // expressed protein
LOC_Os12g43630	0.684654	LOC_Os12g22970 // expressed protein
LOC_Os12g43630	0.683766	LOC_Os06g21369 // hypothetical protein
LOC_Os12g43630	0.683408	LOC_Os11g47520 // xylanase inhibitor protein 2 precursor, putative, expressed
LOC_Os12g43630	0.683396	LOC_Os12g12080 // retrotransposon protein, putative, Ty3-gypsy subclass, expressed
LOC_Os12g43630	0.682957	LOC_Os12g25090 // expressed protein	MGBP1
LOC_Os12g43630	0.682727	LOC_Os07g20164 // expressed protein
LOC_Os12g43630	0.682609	LOC_Os05g18274 // expressed protein
LOC_Os12g43630	0.682153	LOC_Os10g36980 // transposon protein, putative, unclassified, expressed
LOC_Os12g43630	0.68195	LOC_Os01g16350 // hydroxymethylglutaryl-CoA lyase, putative, expressed
LOC_Os12g43630	0.681451	LOC_Os01g09890 // density-regulated protein, putative, expressed
LOC_Os12g43630	0.681115	LOC_Os12g22970 // expressed protein
LOC_Os12g43630	0.680989	LOC_Os06g51050 // basic endochitinase 1 precursor, putative, expressed
LOC_Os12g43630	0.680915	LOC_Os01g65240 // transposon protein, putative, Pong sub-class, expressed
LOC_Os12g43630	0.680864	LOC_Os03g42464 // expressed protein
LOC_Os12g43630	0.67982	LOC_Os10g38501 // glutathione S-transferase GSTU6, putative, expressed
LOC_Os12g43630	0.679671	LOC_Os10g22520 // glucan 1,3-beta-glucosidase precursor, putative, expressed
LOC_Os12g43630	0.679145	LOC_Os12g36490 // expressed protein
LOC_Os12g43630	0.678913	LOC_Os11g34810 // expressed protein
LOC_Os12g43630	0.678883	LOC_Os03g32499 // expressed protein
LOC_Os12g43630	0.677225	LOC_Os09g33720 // protein transport protein Sec61 alpha subunit isoform A, putative, expressed
LOC_Os12g43630	0.675983	LOC_Os02g28170 // transferase, putative, expressed
LOC_Os12g43630	0.67549	LOC_Os11g32780 // expressed protein
LOC_Os12g43630	0.674867	LOC_Os06g05890 // zinc finger B-box protein, putative, expressed
LOC_Os12g43630	0.674798	LOC_Os07g27390 // retrotransposon protein, putative, unclassified, expressed
LOC_Os12g43630	0.674596	LOC_Os01g08960 // phosducin-like protein 3, putative, expressed
LOC_Os12g43630	0.673541	LOC_Os09g15044 // expressed protein
LOC_Os12g43630	0.67296	LOC_Os04g40080 // protein lap1, putative, expressed
LOC_Os12g43630	0.672778	LOC_Os06g08564 // hydrophobic protein LTI6B, putative, expressed
LOC_Os12g43630	0.672201	LOC_Os08g25050 // PIF-like orf1, putative, expressed
LOC_Os12g43630	0.672188	LOC_Os07g23210 // transposon protein, putative, unclassified, expressed
LOC_Os12g43630	0.671537	LOC_Os11g47574 // expressed protein
LOC_Os12g43630	0.670999	LOC_Os08g25050 // PIF-like orf1, putative, expressed
LOC_Os12g43630	0.670422	LOC_Os11g35340 // S-adenosylmethionine-dependent methyltransferase/ catalytic, putative, expressed
LOC_Os12g43630	0.670101	LOC_Os02g12380 // histone deacetylase, putative, expressed	OsHDAC2; HDA710
LOC_Os12g43630	0.67009	LOC_Os10g33050 // expressed protein
LOC_Os12g43630	0.669952	LOC_Os06g13220 // growth regulator, putative, expressed
LOC_Os12g43630	0.669868	LOC_Os01g71624 // expressed protein
LOC_Os12g43630	0.669755	LOC_Os05g32630 // peroxisomal carrier protein, putative, expressed
LOC_Os12g43630	-0.4338	LOC_Os02g55180 // ubiquitin carboxyl-terminal hydrolase family protein, expressed
LOC_Os12g43630	-0.434169	LOC_Os03g54160 // MADS-box transcription factor 14, putative, expressed	OsMADS14
LOC_Os12g43630	-0.434226	LOC_Os07g42770 // CDPK-related protein kinase, putative, expressed
LOC_Os12g43630	-0.434251	LOC_Os10g13550 // calcium ion binding protein, putative, expressed	IREN
LOC_Os12g43630	-0.435279	LOC_Os07g09000 // sec12-like protein 1, putative, expressed	OsPHF1
LOC_Os12g43630	-0.435426	LOC_Os08g37580 // homeobox-leucine zipper protein ATHB-6, putative, expressed
LOC_Os12g43630	-0.435755	LOC_Os02g50760 // chaperone protein dnaJ 16, putative, expressed
LOC_Os12g43630	-0.436073	LOC_Os01g45439 // expressed protein
LOC_Os12g43630	-0.436435	LOC_Os04g05030 // serine-rich 25 kDa antigen protein, putative, expressed
LOC_Os12g43630	-0.436698	LOC_Os05g44610 // expressed protein
LOC_Os12g43630	-0.436936	LOC_Os05g03550 // myb-like DNA-binding domain containing protein, expressed
LOC_Os12g43630	-0.437918	LOC_Os05g13940 // early nodulin 75 protein, putative, expressed	RePRP1.2
LOC_Os12g43630	-0.438138	LOC_Os07g49010 // BRCA1 C Terminus domain containing protein, expressed
LOC_Os12g43630	-0.438557	LOC_Os01g15390 // expressed protein	YGL22
LOC_Os12g43630	-0.439718	LOC_Os06g30894 // expressed protein
LOC_Os12g43630	-0.439943	LOC_Os05g01040 // phytosulfokine receptor precursor, putative, expressed
LOC_Os12g43630	-0.440462	LOC_Os05g22940 // acetyl-coenzyme A carboxylase, putative, expressed	OsACC1
LOC_Os12g43630	-0.440683	LOC_Os07g42700 // paramyosin, putative, expressed
LOC_Os12g43630	-0.440921	LOC_Os10g21360 // N-dimethylguanosine tRNA methyltransferase, putative, expressed
LOC_Os12g43630	-0.441525	LOC_Os03g40780 // expressed protein
LOC_Os12g43630	-0.441614	LOC_Os05g12300 // expressed protein
LOC_Os12g43630	-0.441953	LOC_Os04g47240 // YDA, putative, expressed	SMG2; OsMKKK10
LOC_Os12g43630	-0.442308	LOC_Os03g55389 // casein kinase II subunit alpha-1, putative, expressed	Hd6; CK2α
LOC_Os12g43630	-0.443136	LOC_Os08g27030 // lipid phosphate phosphatase 1, putative, expressed
LOC_Os12g43630	-0.443154	LOC_Os12g37570 // ATP binding protein, putative, expressed
LOC_Os12g43630	-0.443718	LOC_Os05g04530 // plant IF-like protein, putative, expressed
LOC_Os12g43630	-0.444204	LOC_Os10g17630 // B3 DNA binding domain containing protein, expressed
LOC_Os12g43630	-0.444251	LOC_Os01g74340 // cold-inducible RNA-binding protein, putative, expressed
LOC_Os12g43630	-0.445253	LOC_Os01g42460 // BAH domain containing protein, expressed	TN1; qTN2
LOC_Os12g43630	-0.445961	LOC_Os06g08860 // UDP-glucuronic acid/UDP-N-acetylgalactosamine transporter, putative, expressed
LOC_Os12g43630	-0.446258	LOC_Os08g23430 // catalytic/ ribonuclease, putative, expressed
LOC_Os12g43630	-0.446832	LOC_Os04g58250 // ATP binding protein, putative, expressed
LOC_Os12g43630	-0.447457	LOC_Os07g41090 // histone deacetylase 6, putative, expressed	HDA713
LOC_Os12g43630	-0.448199	LOC_Os05g13940 // early nodulin 75 protein, putative, expressed
LOC_Os12g43630	-0.448603	LOC_Os05g35410 // potassium channel AKT2/3, putative, expressed	OsAKT2; OsK3.1
LOC_Os12g43630	-0.44923	LOC_Os03g48390 // expressed protein
LOC_Os12g43630	-0.450063	LOC_Os01g11952 // histone-lysine N-methyltransferase ATX5, putative, expressed	SDG721
LOC_Os12g43630	-0.45094	LOC_Os08g08000 // DNA binding protein, putative, expressed
LOC_Os12g43630	-0.451912	LOC_Os07g41370 // MADS-box transcription factor 18, putative, expressed	OsMADS18
LOC_Os12g43630	-0.45252	LOC_Os04g32020 // 2-oxoglutarate dehydrogenase E1 component, mitochondrial precursor, putative, expressed
LOC_Os12g43630	-0.452585	LOC_Os02g49640 // expressed protein
LOC_Os12g43630	-0.452909	LOC_Os10g40130 // UDP-N-acetylmuramoylalanyl-D-glutamate--2,6-diaminopimelate ligase, putative, expressed
LOC_Os12g43630	-0.453026	LOC_Os01g62920 // homeodomain protein JUBEL2, putative, expressed	qSH1
LOC_Os12g43630	-0.453245	LOC_Os02g44520 // tripeptidyl-peptidase 2, putative, expressed
LOC_Os12g43630	-0.453826	LOC_Os03g54160 // MADS-box transcription factor 14, putative, expressed
LOC_Os12g43630	-0.455929	LOC_Os05g06660 // lysosomal protective protein precursor, putative, expressed	GS5
LOC_Os12g43630	-0.456014	LOC_Os09g22410 // pyruvate kinase-like, putative, expressed
LOC_Os12g43630	-0.456485	LOC_Os04g51390 // apospory-associated protein C, putative, expressed
LOC_Os12g43630	-0.457195	LOC_Os03g47070 // RXW8, putative, expressed
LOC_Os12g43630	-0.457985	LOC_Os06g40730 // expressed protein
LOC_Os12g43630	-0.458089	LOC_Os07g38940 // ubiquitin-conjugating enzyme E2 E3, putative, expressed
LOC_Os12g43630	-0.458113	LOC_Os12g40840 // expressed protein
LOC_Os12g43630	-0.459013	LOC_Os07g13260 // dof domain, zinc finger family protein, expressed	OsDof-21; OsDof22
LOC_Os12g43630	-0.461513	LOC_Os09g20830 // heat shock factor-binding protein 1, putative, expressed	OsHSBP1
LOC_Os12g43630	-0.461741	LOC_Os01g62040 // ruvB-like 1, putative, expressed
LOC_Os12g43630	-0.463306	LOC_Os09g22410 // pyruvate kinase-like, putative, expressed
LOC_Os12g43630	-0.463916	LOC_Os07g14890 // expressed protein
LOC_Os12g43630	-0.464091	LOC_Os01g56140 // expressed protein
LOC_Os12g43630	-0.464419	LOC_Os03g13010 // ubiquitin-protein ligase, putative, expressed	TUD1
LOC_Os12g43630	-0.46506	LOC_Os10g28710 // expressed protein
LOC_Os12g43630	-0.465912	LOC_Os03g52730 // magnesium-dependent phosphatase 1, putative, expressed
LOC_Os12g43630	-0.467651	LOC_Os07g08790 // seed specific protein Bn15D14A, putative, expressed
LOC_Os12g43630	-0.46841	LOC_Os10g36650 // actin-2, putative, expressed	OsActin
LOC_Os12g43630	-0.470718	LOC_Os05g14180 // OsIAA17 - Auxin-responsive Aux/IAA gene family member, expressed
LOC_Os12g43630	-0.470877	LOC_Os03g22190 // expressed protein
LOC_Os12g43630	-0.471897	LOC_Os02g26650 // 7-dehydrocholesterol reductase, putative, expressed
LOC_Os12g43630	-0.474129	LOC_Os05g04170 // ACS-like protein, putative, expressed
LOC_Os12g43630	-0.474152	LOC_Os06g08440 // two-component response regulator ARR1, putative, expressed	ORR2
LOC_Os12g43630	-0.47489	LOC_Os08g41400 // expressed protein
LOC_Os12g43630	-0.476344	LOC_Os02g13270 // peroxisomal membrane protein PMP22, putative, expressed
LOC_Os12g43630	-0.476433	LOC_Os06g11380 // ATP binding protein, putative, expressed
LOC_Os12g43630	-0.47878	LOC_Os12g06800 // serine esterase family protein, putative, expressed
LOC_Os12g43630	-0.480071	LOC_Os02g56050 // molybdenum cofactor synthesis protein 3, putative, expressed
LOC_Os12g43630	-0.481194	LOC_Os04g31700 // methylisocitrate lyase 2, putative, expressed
LOC_Os12g43630	-0.484747	LOC_Os06g45350 // ATP binding protein, putative, expressed
LOC_Os12g43630	-0.484832	LOC_Os06g30390 // expressed protein
LOC_Os12g43630	-0.486907	LOC_Os06g45350 // ATP binding protein, putative, expressed
LOC_Os12g43630	-0.487763	LOC_Os07g42770 // CDPK-related protein kinase, putative, expressed
LOC_Os12g43630	-0.490848	LOC_Os08g31470 // expressed protein	PAY1
LOC_Os12g43630	-0.494127	LOC_Os06g05860 // 6-phosphofructokinase, putative, expressed
LOC_Os12g43630	-0.494587	LOC_Os03g34310 // expressed protein
LOC_Os12g43630	-0.496056	LOC_Os10g26520 // protein kinase APK1B, chloroplast precursor, putative, expressed
LOC_Os12g43630	-0.496472	LOC_Os03g60390 // PHD finger protein, putative, expressed
LOC_Os12g43630	-0.497113	LOC_Os08g33200 // 1-phosphatidylinositol-4-phosphate 5-kinase/ zinc ion binding protein, putative, expressed
LOC_Os12g43630	-0.497273	LOC_Os05g40410 // expressed protein
LOC_Os12g43630	-0.500085	LOC_Os02g35560 // F-box protein interaction domain containing protein, expressed
LOC_Os12g43630	-0.500941	LOC_Os04g54430 // nucleolin, putative, expressed
LOC_Os12g43630	-0.50248	LOC_Os03g60240 // SCAR-like protein 1, putative, expressed
LOC_Os12g43630	-0.502965	LOC_Os08g33380 // threonine endopeptidase, putative, expressed
LOC_Os12g43630	-0.507888	LOC_Os06g49200 // CUE domain containing protein, expressed
LOC_Os12g43630	-0.508075	LOC_Os03g48170 // isoamylase N-terminal domain containing protein, expressed	FLO6
LOC_Os12g43630	-0.509502	LOC_Os12g06630 // tubby-like protein, putative, expressed
